# Supplementary material for: Glioblastoma Cell Migration, Invasion and Vasculogenic Mimicry Downmodulated by Novel uPAcyclin Derivatives
Source: Cells. 2025 Feb 12;14(4):259. doi: 10.3390/cells14040259 (PMC11853379; doi:10.3390/cells14040259)
Supplement: Supplementary file 1 [file cells-14-00259-s001.zip]

Archive with 1 entries (1 files):
- cells-3367924-supplementary.pdf
